# Supplementary material for: Combining HDAC and MEK Inhibitors with Radiation against Glioblastoma-Derived Spheres
Source: Cells. 2022 Feb 23;11(5):775. doi: 10.3390/cells11050775 (PMC8909581; doi:10.3390/cells11050775)
Supplement: Supplementary file 1 [file cells-11-00775-s001.zip]

Archive with 1 entries (1 files):
- cells-1600700-supplementary.pdf
